# Supplementary material for: Evolution favors protein mutational robustness in sufficiently large populations
Source: BMC Biol. 2007 Jul 17;5:29. doi: 10.1186/1741-7007-5-29 (PMC1995189; doi:10.1186/1741-7007-5-29)
Supplement: Additional file 1 — Sequence of the parent P450 used start neutral evolution. FASTA file with sequence of the R1-11 P450 BM3 used as the neutral evolution parent. This sequence was isolated after the equilibration evolution. [file 1741-7007-5-29-S1.fasta]

>Sequence of R1-11, the P450 variant used as the neutral evolution parent.  This variant of the P450 BM3 heme domain was chosen at the end of the equilibration evolution to be the neutral evolution parent, and was created by neutrally evolving the 21B3 variant while selecting for retention of function on 12-pNCA.  This P450 was used as the parent for the monomorphic, polymorphic, and unselected neutral evolution experiments.  Contains 29 nucleotide mutations relative to 21B3: A6T, A31G, T87C, A97T, C134T, T138A, T240G, T310C, T399A, C427T, A552C, A556G, C575T, T600A, A603G, C606T, A607G, A614T, C693T, A710G, A789G, T820C, A868G, A888G, A891G, T936C, T984A, A1150G, T1221C.  Total length is 1413 bp.
ATGACTATTAAAGAAATGCCTCAGCCAAAAGCGTTTGGAGAGCTTAAAAATTTACCGTTATTAAACACAGATAAACCGGTTCAAGCCTTGATGAAATTTGCGGATGAATTAGGAGAAATCTTTAAATTCGAGGTGCCAGGTCGTGTAACGCGCTACTTATCAAGTCAGCGTCTAGTTAAAGAAGCATGCGATGAATCTCGCTTTGATAAAAACTTAAGTCAAGCGCTTAAATTTGTACGGGATTTTGCAGGAGACGGGTTGGCCACAAGCTGGACGCATGAAAAAAATTGGAAAAAAGCGCGTAATATCCTACTTCCAAGCTTAAGTCAGCAGGCAATGAAAGGCTATCATGCGATGATGGTCGATATCGCCGTGCAGCTTGTTCAAAAGTGGGAGCGACTAAATTCAGATGAGCATATTGAAGTATCGGAAGACGTGACACGTTTAACGCTTGATACGATTGGTCTTTGCGGCTTTAACTATCGCTTTAACAGCTTTTACCGAGATCAGCCTCATCCATTTATTACAAGTATGGTCCGTGCACTGGATGACGCAGTGAACAAGCTGCAGCGAGTAAATCCAGACGACCCAGCTTATGAAGAGAATGAGCGCCTGTTTCAAGAAGATATCAAGGTGATGAACGACCTAGTAGATAAAATTATTGCAGATCGCAAAGCAAGCGGTGAGCAAAGTGATGATTTATTAACGCGCATGCTACACGGAAAAGATCCAGAAACGGGTGAGCCGCTTGATGACGAGAACATTCGCTATCAAATTATTACATTCTTGATTGCGGGACACGAAACAACAAGCGGTCTTCTAACATTTGCGCTGTATTTCTTAGTGAAAAATCCACATGTATTACAAGAAGCAGCAGAAGAAGCAGCGCGGGTTCTAGTAGATCCTGTTCCAAGCTACAAACAAGTCAAACAGCTCAAATATGTCGGCATGGTCTTAAACGAAGCGCTGCGCTTATGGCCAACAGCTCCTGCGTTTTCCCTATATGCAAAAGAAGATACGGTGCTTGGAGGAGAATATCCTTTAGAAAAAGGCGACGAACTAATGGTTCTGATTCCTCAGCTTCACCGTGATAAAACAATTTGGGGAGACGATGTGGAAGAGTTCCGTCCAGAGCGTTTTGAAAATCCAGGTGCGATTCCGCAGCATGCGTTTAAACCGTTTGGAAACGGACAGCGTGCGTGTATCGGTCAGCAGTTCGCCCTTCATGAAGCAACGCTGGTACTTGGTATGATGCTAAAACACTTTGACTTTGAAGATCATACAAACTACGAGCTGGATATTGAAGAAACTTTAACGTTAAAACCTGAAGGCTTTGTGATAAAAGCAAAATCGAAAAAAATTCCGCTTGGCGGTATTCCTTCACCTAGCACTCATCATCATCATCATCATTAA
