# Supplementary material for: Evolution favors protein mutational robustness in sufficiently large populations
Source: BMC Biol. 2007 Jul 17;5:29. doi: 10.1186/1741-7007-5-29 (PMC1995189; doi:10.1186/1741-7007-5-29)
Supplement: Additional file 6 — Sequence of initial P450 used to start equilibration evolution. FASTA file with sequence of the 21B3 P450 BM3 heme domain described in [23]. This P450 was used as the initial parent to start the equilibration evolution. [file 1741-7007-5-29-S6.fasta]

>Sequence of 21B3, the P450 variant used to start the equilibration evolution.  This P450 has been evolved from the wildtype P450 BM3 heme domain to efficiently hydroxylate 12-p-nitrophenoxydodecanoic acid, as described in: P. C. Cirino and F. H. Arnold, "A self-sufficient peroxide-driven hydroxylation biocatalyst." Angew. Chem. Int. Ed. 42:3299-3301 (2003).  This P450 was used as the initial parent to start the equilibration evolution experiments.
ATGACAATTAAAGAAATGCCTCAGCCAAAAACGTTTGGAGAGCTTAAAAATTTACCGTTATTAAACACAGATAAACCGGTTCAAGCTTTGATGAAAATTGCGGATGAATTAGGAGAAATCTTTAAATTCGAGGCGCCTGGTCGTGTAACGCGCTACTTATCAAGTCAGCGTCTAgTTAAAGAAGCATGCGATGAATCtCGCTTTGATAAAAACTTAAGTCAAGCGCTTAAATTTGTACGTGATTTTGCAGGAGACGGGTTggccACAAGCTGGACGCATGAAAAAAATTGGAAAAAAGCGCgTAATATCTTACTTCCAAGCTTaAGTCAGCAGGCAATGAAAGGCTATCATGCGATGATGGTCGATATCGCCGTGCAGCTTGTTCAAAAGTGGGAGCGTCTAAATtCAGATGAGCATATTGAAGTACCGGAAGACgTGACACGTTTAACGCTTGATACGATTGGTCTTTGCGGCTTTAACTATCGCTTTAACAGCTTTTACCGAGATCAGCCTCATCCATTTATTACAAGTATGGTCCGTGCACTGGATGAAGCAATGAACAAGCTGCAGCGAGCAAATCCAGACGACCCAGCTTATGATGAAAACAAGCGCCAGTTTCAAGAAGATATCAAGGTGATGAACGACCTAGTAGATAAAATTATTGCAGATCGCAAAGCAAGCGGTGAgCAAAGCGATGATTTATTAACGCACATGCTAcACGGAAAAGATCCAGAAACGGGTGAGCCGCTTGATGACGAGAACATTCGCTATCAAATTATTACATTCTTAATTGCGGGACACGAAACAACAAGcGGTCTTTTAaCATTTGCGCTGTATTTCTTAGTGAAAAATCCACATGTATTACAAAAAGCAGCAGAAGAAGCAGCACGAGTTCTAGTAGATCCTGTTCCAAGCTACAAACAAGTCAAACAGCTTAAATATGTCGGCATGGTCTTAAACGAAGCGCTGCGCTTATGGCCAACTGCTCCTGCGTTTTCCCTATATGCAAAAGAAGATACGGTGCTTGGAGGAGAATATCCTTTAGAAAAAGGCGACGAACTAATGGTTCTGATTCCTCAGCTTCACCGTGATAAAACAATTTGGGGAGACGATGTGGAAGAGTTCCGTCCAGAGCGTTTTGAAAATCCAAGTGCGATTCCGCAGCATGCGTTTAAACCGTTTGGAAACGGaCAGCGTGCGTGTATCGGTCAGCAGTTCGCTCTTCATGAAGCAACGCTGGTACTTGGTATGATGCTAAAACACTTTGACTTTGAAGATCATACAAACTACGAGCTGGATATTgAAGAAACTTTAACGTTAAAACCTGAAGGCTTTGTGaTAAAAGCAAAATCGAAAAAAATTCCGCTTGGCGGTATTCCTTCACCTAGCACTCATCATCATCATCATCATTAA
