# Supplementary material for: Evolution favors protein mutational robustness in sufficiently large populations
Source: BMC Biol. 2007 Jul 17;5:29. doi: 10.1186/1741-7007-5-29 (PMC1995189; doi:10.1186/1741-7007-5-29)
Supplement: Additional file 7 — Mutations accumulated during equilibration evolution. The file lists the mutations in the 46 P450 variants selected at the end of the equilibration evolution. Each line gives the name of the variant, with the prefix indicating whether it came from the R1 or R2 population. The next entries give the number of nucleotide and nonsynonymous mutations. All of the individual mutations relative to 21B3 are then listed. Amino acid mutations are numbered in the standard P450 numbering scheme, with the threonine after the N-terminal methionine given the number one. [file 1741-7007-5-29-S7.txt]

R1-1 : M_NT = 10, M_NS = 5 : T109C (SYNONYMOUS), T351A (H116Q), T420C (SYNONYMOUS), A555G (SYNONYMOUS), A679G (S226G), A864T (L287F), A1150G (S383G), T1266C (SYNONYMOUS), T1368A (SYNONYMOUS), A1387G (S462G)
R1-2 : M_NT = 33, M_NS = 17 : A6T (SYNONYMOUS), T9A (SYNONYMOUS), A31G (T10A), G70A (D23N), T87C (SYNONYMOUS), C134T (A44V), T138A (SYNONYMOUS), T240A (SYNONYMOUS), T310C (SYNONYMOUS), A312T (L103F), T399G (SYNONYMOUS), C427T (P142S), A528T (SYNONYMOUS), A552C (E183D), A556G (M185V), C575T (A191V), T600A (D199E), A603G (SYNONYMOUS), C606T (SYNONYMOUS), A614T (Q204L), A658G (I219V), A668G (D222G), A710G (H236R), A755T (D251V), A789G (SYNONYMOUS), A868G (K289E), A888G (SYNONYMOUS), T936C (SYNONYMOUS), T996C (SYNONYMOUS), A1150G (S383G), T1221C (SYNONYMOUS), T1407C (SYNONYMOUS), C1408T (H469Y)
R1-3 : M_NT = 26, M_NS = 12 : A6T (SYNONYMOUS), A31G (T10A), T87C (SYNONYMOUS), C134T (A44V), T138A (SYNONYMOUS), T240A (SYNONYMOUS), T310C (SYNONYMOUS), T399A (SYNONYMOUS), C427T (P142S), T456C (SYNONYMOUS), A552C (E183D), A556G (M185V), C575T (A191V), T600A (D199E), A603G (SYNONYMOUS), C606T (SYNONYMOUS), A614T (Q204L), T618C (SYNONYMOUS), A710G (H236R), A789G (SYNONYMOUS), A868G (K289E), A888G (SYNONYMOUS), A902G (D300G), T936C (SYNONYMOUS), A1150G (S383G), T1221C (SYNONYMOUS)
R1-4 : M_NT = 28, M_NS = 15 : A6T (SYNONYMOUS), A31G (T10A), T87C (SYNONYMOUS), C134T (A44V), T138A (SYNONYMOUS), T240A (SYNONYMOUS), T310C (SYNONYMOUS), T399A (SYNONYMOUS), C427T (P142S), A552C (E183D), A556G (M185V), C575T (A191V), T600A (D199E), A603G (SYNONYMOUS), C606T (SYNONYMOUS), A614T (Q204L), A710G (H236R), A717G (SYNONYMOUS), A789G (SYNONYMOUS), A868G (K289E), A888G (SYNONYMOUS), A902G (D300G), T936C (SYNONYMOUS), A1150G (S383G), T1221C (SYNONYMOUS), T1272A (F423L), C1393T (H464Y), C1408T (H469Y)
R1-5 : M_NT = 13, M_NS = 7 : T109C (SYNONYMOUS), T420C (SYNONYMOUS), A555G (SYNONYMOUS), A604G (N201D), A675G (SYNONYMOUS), A679G (S226G), A857G (H285R), A864T (L287F), A1150G (S383G), T1266C (SYNONYMOUS), T1272A (F423L), T1368A (SYNONYMOUS), A1387G (S462G)
R1-6 : M_NT = 22, M_NS = 8 : A114G (SYNONYMOUS), C134T (A44V), T203A (F67Y), A283G (K94E), G300A (SYNONYMOUS), A387G (SYNONYMOUS), T420C (SYNONYMOUS), C527T (T175I), A555G (SYNONYMOUS), A624G (SYNONYMOUS), A679G (S226G), T699C (SYNONYMOUS), A798T (SYNONYMOUS), A873T (SYNONYMOUS), A878T (E292V), A981T (SYNONYMOUS), T1005C (SYNONYMOUS), G1071A (SYNONYMOUS), A1150G (S383V), G1151T (S383V*), T1221C (SYNONYMOUS), C1408T (H469Y)
R1-7 : M_NT = 26, M_NS = 10 : A6T (SYNONYMOUS), A31G (T10A), T87C (SYNONYMOUS), C134T (A44V), T138A (SYNONYMOUS), T198A (SYNONYMOUS), T310A (L103I), T327A (S108R), T420C (SYNONYMOUS), C474A (SYNONYMOUS), T477C (SYNONYMOUS), A555G (SYNONYMOUS), A679G (S226G), A736G (T245A), A798T (SYNONYMOUS), A878T (E292V), A981T (SYNONYMOUS), T1005C (SYNONYMOUS), G1071A (SYNONYMOUS), G1116T (SYNONYMOUS), C1235T (T411M), A1284T (SYNONYMOUS), A1328T (E442V), C1408T (NONSENSE), T1410A (NONSENSE*), A1412G (SYNONYMOUS)
R1-8 : M_NT = 29, M_NS = 14 : A6T (SYNONYMOUS), A31G (T10A), T87C (SYNONYMOUS), C134T (A44V), T138A (SYNONYMOUS), T240A (SYNONYMOUS), T303C (SYNONYMOUS), T310C (SYNONYMOUS), T399A (SYNONYMOUS), C427T (P142S), A552C (E183D), A556G (M185V), C575T (A191V), T600A (D199E), A603G (SYNONYMOUS), C606T (SYNONYMOUS), A614T (Q204L), A651G (SYNONYMOUS), A710G (H236R), T765A (SYNONYMOUS), A789G (SYNONYMOUS), A868G (K289E), A879T (E292D), A888G (SYNONYMOUS), T936C (SYNONYMOUS), A1133C (E377A), A1150G (S383G), T1221C (SYNONYMOUS), C1408T (H469Y)
R1-9 : M_NT = 12, M_NS = 7 : C134T (A44V), A403G (N134D), T420C (SYNONYMOUS), A555G (SYNONYMOUS), A641G (N213S), A679G (S226G), A878T (E292V), A917G (Y305C), A1050G (SYNONYMOUS), G1071A (SYNONYMOUS), T1101A (SYNONYMOUS), A1328T (E442V)
R1-10 : M_NT = 30, M_NS = 17 : A6T (SYNONYMOUS), A31G (T10A), T87C (SYNONYMOUS), C134T (A44V), T138A (SYNONYMOUS), T240A (SYNONYMOUS), T310C (SYNONYMOUS), T399A (SYNONYMOUS), C427T (P142S), A552C (E183D), A556G (M185V), C575T (A191V), T600A (D199E), A603G (SYNONYMOUS), C606T (SYNONYMOUS), A614T (Q204L), A674G (K224R), A710G (H236R), T765A (SYNONYMOUS), A789G (SYNONYMOUS), A868G (K289E), A879T (E292D), A888G (SYNONYMOUS), T936C (SYNONYMOUS), A1150G (S383G), T1221C (SYNONYMOUS), A1249T (M416L), A1349G (K449R), T1367C (L455P), C1408T (H469Y)
R1-11 : M_NT = 29, M_NS = 13 : A6T (SYNONYMOUS), A31G (T10A), T87C (SYNONYMOUS), A97T (I32F), C134T (A44V), T138A (SYNONYMOUS), T240G (SYNONYMOUS), T310C (SYNONYMOUS), T399A (SYNONYMOUS), C427T (P142S), A552C (E183D), A556G (M185V), C575T (A191V), T600A (D199E), A603G (SYNONYMOUS), C606T (SYNONYMOUS), A607G (K202E), A614T (Q204L), C693T (SYNONYMOUS), A710G (H236R), A789G (SYNONYMOUS), T820C (SYNONYMOUS), A868G (K289E), A888G (SYNONYMOUS), A891G (SYNONYMOUS), T936C (SYNONYMOUS), T984A (SYNONYMOUS), A1150G (S383G), T1221C (SYNONYMOUS)
R1-12 : M_NT = 16, M_NS = 9 : A6T (SYNONYMOUS), A31G (T10A), T87C (SYNONYMOUS), A94G (K31E), C134T (A44V), T420C (SYNONYMOUS), A506G (D168G), A555G (SYNONYMOUS), T616C (F205L), A679G (S226G), A861G (SYNONYMOUS), A878T (E292V), A917G (Y305C), G1071A (SYNONYMOUS), A1308G (SYNONYMOUS), A1328T (E442V)
R1-13 : M_NT = 15, M_NS = 7 : T109C (SYNONYMOUS), T233A (F77Y), A249G (SYNONYMOUS), A355T (M118L), T420C (SYNONYMOUS), A555G (SYNONYMOUS), A679G (S226G), A864T (L287F), T990C (SYNONYMOUS), A1059G (SYNONYMOUS), A1150G (S383G), T1266C (SYNONYMOUS), A1348G (K449E), T1368A (SYNONYMOUS), A1387G (S462G)
R1-14 : M_NT = 28, M_NS = 13 : A6T (SYNONYMOUS), A31G (T10A), T87C (SYNONYMOUS), A97T (I32F), C134T (A44V), T138A (SYNONYMOUS), T240G (SYNONYMOUS), T310C (SYNONYMOUS), T399A (SYNONYMOUS), C427T (P142S), A552C (E183D), A556G (M185V), C575T (A191V), T600A (D199E), A603G (SYNONYMOUS), C606T (SYNONYMOUS), A607G (K202E), A614T (Q204L), C693T (SYNONYMOUS), A710G (H236R), A789G (SYNONYMOUS), T820C (SYNONYMOUS), A868G (K289E), A888G (SYNONYMOUS), A891G (SYNONYMOUS), T936C (SYNONYMOUS), A1150G (S383G), T1221C (SYNONYMOUS)
R1-15 : M_NT = 29, M_NS = 13 : A6T (SYNONYMOUS), A31G (T10A), T87C (SYNONYMOUS), A97T (I32F), C134T (A44V), T138A (SYNONYMOUS), T240G (SYNONYMOUS), T310C (SYNONYMOUS), T399A (SYNONYMOUS), C427T (P142S), A552C (E183D), A556G (M185V), C575T (A191V), T600A (D199E), A603G (SYNONYMOUS), C606T (SYNONYMOUS), A607G (K202E), A614T (Q204L), C693T (SYNONYMOUS), A710G (H236R), A789G (SYNONYMOUS), T820C (SYNONYMOUS), A868G (K289E), A888G (SYNONYMOUS), A891G (SYNONYMOUS), T936C (SYNONYMOUS), A1150G (S383G), A1191G (SYNONYMOUS), T1221C (SYNONYMOUS)
R1-16 : M_NT = 25, M_NS = 13 : G42A (SYNONYMOUS), C134T (A44V), G241A (D80N), A283G (K94E), G373T (V124L), A387G (SYNONYMOUS), T399C (SYNONYMOUS), T406C (S135P), T420C (SYNONYMOUS), A555G (SYNONYMOUS), T618C (SYNONYMOUS), A620T (Q206L), A624G (SYNONYMOUS), A679G (S226G), T820C (SYNONYMOUS), A878T (E292V), A917G (Y305C), C945A (SYNONYMOUS), T955C (SYNONYMOUS), G1028C (G342A), G1071A (SYNONYMOUS), T1083A (SYNONYMOUS), A1285G (N428D), A1328T (E442V), T1401A (H466Q)
R1-17 : M_NT = 16, M_NS = 8 : T36C (SYNONYMOUS), T109C (SYNONYMOUS), T315A (SYNONYMOUS), A341G (K113R), T444A (SYNONYMOUS), T481C (Y160H), T594A (SYNONYMOUS), C606T (SYNONYMOUS), A691G (S230G), A864T (L287F), A1150G (S383G), T1266C (SYNONYMOUS), T1270A (F423I), T1368A (SYNONYMOUS), A1387G (S462G), A1403C (H467P)
R1-18 : M_NT = 18, M_NS = 10 : T36C (SYNONYMOUS), T109C (SYNONYMOUS), A180C (K59N), T315A (SYNONYMOUS), A341G (K113R), T444A (SYNONYMOUS), T481C (Y160H), T594A (SYNONYMOUS), C606T (SYNONYMOUS), A691G (S230G), A864T (L287F), A1150G (S383G), T1266C (SYNONYMOUS), T1270A (F423I), G1276T (D425Y), T1368A (SYNONYMOUS), A1387G (S462G), A1403C (H467P)
R1-19 : M_NT = 28, M_NS = 13 : A6T (SYNONYMOUS), A31G (T10A), T87C (SYNONYMOUS), A97T (I32F), C134T (A44V), T138A (SYNONYMOUS), T240G (SYNONYMOUS), T310C (SYNONYMOUS), T399A (SYNONYMOUS), C427T (P142S), A552C (E183D), A556G (M185V), C575T (A191V), T600A (D199E), A603G (SYNONYMOUS), C606T (SYNONYMOUS), A607G (K202E), A614T (Q204L), C693T (SYNONYMOUS), A710G (H236R), A789G (SYNONYMOUS), T820C (SYNONYMOUS), A868G (K289E), A888G (SYNONYMOUS), A891G (SYNONYMOUS), T936C (SYNONYMOUS), A1150G (S383G), T1221C (SYNONYMOUS)
R1-20 : M_NT = 18, M_NS = 8 : T52C (SYNONYMOUS), C134T (A44V), T420C (SYNONYMOUS), A555G (SYNONYMOUS), A675G (SYNONYMOUS), A679G (S226G), A878T (E292V), A912G (SYNONYMOUS), A917G (Y305C), A1029T (SYNONYMOUS), T1041C (SYNONYMOUS), G1071A (SYNONYMOUS), T1209C (SYNONYMOUS), A1230G (SYNONYMOUS), A1268G (D422G), A1328T (E442V), C1366T (L455F), A1375T (I458F)
R1-21 : M_NT = 18, M_NS = 10 : T8A (I2N), G57T (SYNONYMOUS), A64T (N21Y), A71T (D23V), C134T (A44V), A174G (SYNONYMOUS), A408G (SYNONYMOUS), T420C (SYNONYMOUS), A555G (SYNONYMOUS), A679G (S226G), A878T (E292V), A917G (Y305C), C945A (SYNONYMOUS), G1071A (SYNONYMOUS), A1292G (E430G), A1328T (E442V), A1344G (SYNONYMOUS), G1388T (S462I)
R1-22 : M_NT = 14, M_NS = 6 : C134T (A44V), C172T (SYNONYMOUS), A283G (K94E), A387G (SYNONYMOUS), T420C (SYNONYMOUS), A555G (SYNONYMOUS), G564A (SYNONYMOUS), A624G (SYNONYMOUS), A679G (S226G), A878T (E292V), A917G (Y305C), T955C (SYNONYMOUS), G1071A (SYNONYMOUS), A1328T (E442V)
R1-23 : M_NT = 16, M_NS = 8 : C134T (A44V), C172T (SYNONYMOUS), A283G (K94E), A387G (SYNONYMOUS), T420C (SYNONYMOUS), G443A (R147H), A555G (SYNONYMOUS), A624G (SYNONYMOUS), A679G (S226G), A878T (E292V), G907A (V302I), A917G (Y305C), T955C (SYNONYMOUS), G1071A (SYNONYMOUS), A1328T (E442V), T1362A (SYNONYMOUS)
R2-1 : M_NT = 31, M_NS = 12 : A12G (SYNONYMOUS), A63G (SYNONYMOUS), A64T (N21Y), A117G (SYNONYMOUS), T138A (SYNONYMOUS), A147G (SYNONYMOUS), T157A (L52I), A167G (Q55R), A252C (SYNONYMOUS), T289C (W96R), G409A (D136N), T513G (SYNONYMOUS), A735T (E244D), A855G (SYNONYMOUS), A888G (SYNONYMOUS), A921C (K306N), G969A (SYNONYMOUS), A1099G (I366V), T1128A (SYNONYMOUS), A1131G (SYNONYMOUS), A1191T (SYNONYMOUS), T1209C (SYNONYMOUS), C1218T (SYNONYMOUS), T1250C (M416T), A1260G (SYNONYMOUS), A1305G (SYNONYMOUS), A1344G (SYNONYMOUS), A1360G (I453V), A1390C (T463P), A1397G (H465R), T1401C (SYNONYMOUS)
R2-2 : M_NT = 28, M_NS = 11 : A12G (SYNONYMOUS), A64T (N21Y), T99C (SYNONYMOUS), T138A (SYNONYMOUS), T157A (L52I), T233G (F77C), T289C (W96R), T322C (SYNONYMOUS), G409A (D136N), A735T (E244D), A789G (SYNONYMOUS), A855G (SYNONYMOUS), A888G (SYNONYMOUS), A921C (K306N), G969A (SYNONYMOUS), A1099G (I366V), T1128A (SYNONYMOUS), A1131G (SYNONYMOUS), A1191T (SYNONYMOUS), T1209C (SYNONYMOUS), C1218T (SYNONYMOUS), T1250C (M416T), A1260G (SYNONYMOUS), A1305G (SYNONYMOUS), A1344G (SYNONYMOUS), A1360G (I453V), A1397G (H465R), T1401C (SYNONYMOUS)
R2-3 : M_NT = 17, M_NS = 10 : A108G (SYNONYMOUS), T157A (L52I), T198C (SYNONYMOUS), T289C (W96R), C353T (A117V), T374C (V124A), A811G (S270G), A888G (SYNONYMOUS), A921C (K306N), T984A (SYNONYMOUS), A1163G (Q387R), A1260G (SYNONYMOUS), G1338A (SYNONYMOUS), A1360G (I453V), A1375T (I458F), A1397G (H465R), T1401C (SYNONYMOUS)
R2-4 : M_NT = 24, M_NS = 12 : A84G (SYNONYMOUS), G102A (SYNONYMOUS), T157A (L52I), T198C (SYNONYMOUS), T289C (W96R), T327C (SYNONYMOUS), C353T (A117V), T374C (V124A), T411C (SYNONYMOUS), A691G (S230G), G708A (SYNONYMOUS), T858C (SYNONYMOUS), A888G (SYNONYMOUS), T909A (SYNONYMOUS), A921C (K306N), T950C (M316T), A963G (SYNONYMOUS), A1094C (K364T), A1252G (M417V), A1260G (SYNONYMOUS), A1360G (I453V), T1381A (S460T), A1397G (H465R), T1401C (SYNONYMOUS)
R2-5 : M_NT = 28, M_NS = 16 : A118G (I39V), C134T (A44V), T157A (L52I), T171C (SYNONYMOUS), T198C (SYNONYMOUS), A267T (SYNONYMOUS), G276A (SYNONYMOUS), T289C (W96R), C353T (A117V), A367G (I122V), T374C (V124A), A555G (SYNONYMOUS), A577T (N192Y), A855T (SYNONYMOUS), A869G (K289R), A882C (E293D), A888G (SYNONYMOUS), T909A (SYNONYMOUS), A912G (SYNONYMOUS), A919T (NONSENSE), A921C (K306N), T1026A (SYNONYMOUS), A1252G (M417V), A1260G (SYNONYMOUS), A1360G (I453V), T1381A (S460T), A1397G (H465R), T1401C (SYNONYMOUS)
R2-6 : M_NT = 28, M_NS = 15 : T17C (M5T), A118G (I39V), C134T (A44V), T157A (L52I), T171C (SYNONYMOUS), T198C (SYNONYMOUS), A267T (SYNONYMOUS), G276A (SYNONYMOUS), T289C (W96R), C353T (A117V), T374C (V124A), A555G (SYNONYMOUS), T684C (SYNONYMOUS), A855T (SYNONYMOUS), A869G (K289R), A882C (E293D), A888G (SYNONYMOUS), T909A (SYNONYMOUS), A912G (SYNONYMOUS), A919T (NONSENSE), A921C (K306N), T1026A (SYNONYMOUS), T1326A (SYNONYMOUS), A1360G (I453V), A1394G (H464R), A1397G (H465R), T1401C (SYNONYMOUS), T1411A (NOSTOP)
R2-7 : M_NT = 21, M_NS = 10 : T35A (F11Y), A95G (K31R), T105G (D34E), G143A (R47H), T157A (L52I), T198C (SYNONYMOUS), A249G (SYNONYMOUS), T289C (W96R), G354A (SYNONYMOUS), T489C (SYNONYMOUS), C593T (A197V), T837C (SYNONYMOUS), A920G (K306R), T955C (SYNONYMOUS), A1008T (SYNONYMOUS), A1035T (E344D), A1062T (SYNONYMOUS), A1145G (N381S), T1326C (SYNONYMOUS), T1335C (SYNONYMOUS), G1353A (SYNONYMOUS)
R2-8 : M_NT = 23, M_NS = 11 : T35A (F11Y), A95G (K31R), T105G (D34E), T157A (L52I), T198C (SYNONYMOUS), A249G (SYNONYMOUS), T289C (W96R), G354A (SYNONYMOUS), T489C (SYNONYMOUS), C593T (A197V), A602G (E200G), A920G (K306R), T955C (SYNONYMOUS), A1008T (SYNONYMOUS), A1011G (SYNONYMOUS), A1035T (E344D), A1062C (SYNONYMOUS), A1145G (N381S), T1281C (SYNONYMOUS), T1326C (SYNONYMOUS), T1335C (SYNONYMOUS), G1353A (SYNONYMOUS), insA1361 (FRAMESHIFT)
R2-9 : M_NT = 30, M_NS = 15 : T35A (F11Y), A95G (K31R), T105G (D34E), T157A (L52I), T198C (SYNONYMOUS), A249G (SYNONYMOUS), T289C (W96R), G354A (SYNONYMOUS), T489C (SYNONYMOUS), A851G (N283S), A879T (E292D), A920G (K306R), A924G (SYNONYMOUS), A929T (K309I), T987C (SYNONYMOUS), A1095T (K364N), A1242T (SYNONYMOUS), T1248A (SYNONYMOUS), A1252T (M417L), A1259G (K419R), G1296A (SYNONYMOUS), A1308G (SYNONYMOUS), T1326C (SYNONYMOUS), A1347G (SYNONYMOUS), insA1361 (FRAMESHIFT), T1386C (SYNONYMOUS), A1390G (T463A), C1408T (NONSENSE), T1410A (NONSENSE*), A1412G (SYNONYMOUS)
R2-10 : M_NT = 27, M_NS = 15 : A12G (SYNONYMOUS), T157A (L52I), C213T (SYNONYMOUS), A252G (SYNONYMOUS), A287G (N95S), T327C (SYNONYMOUS), A355G (M118V), G382A (V127I), A441T (SYNONYMOUS), G598A (D199N), A656G (K218R), A735G (SYNONYMOUS), G754A (D251S), A755G (D251S*), A888G (SYNONYMOUS), A900T (SYNONYMOUS), T909A (SYNONYMOUS), A921C (K306N), A930G (SYNONYMOUS), T944C (V314A), A1094C (K364T), G1117A (E372K), A1252G (M417V), A1260G (SYNONYMOUS), A1360G (I453V), T1381A (S460T), A1397G (H465R)
R2-11 : M_NT = 21, M_NS = 11 : T35A (F11Y), A95G (K31R), T105G (D34E), T157A (L52I), T198C (SYNONYMOUS), A249G (SYNONYMOUS), T289C (W96R), G354A (SYNONYMOUS), T489C (SYNONYMOUS), C593T (A197V), A596T (Y198F), A920G (K306R), T955C (SYNONYMOUS), A1008T (SYNONYMOUS), A1035T (E344D), A1062T (SYNONYMOUS), A1145G (N381S), T1253C (M417T), T1326C (SYNONYMOUS), T1335C (SYNONYMOUS), G1353A (SYNONYMOUS)
R2-12 : M_NT = 23, M_NS = 12 : A75G (SYNONYMOUS), A107T (E35V), T110C (L36S), C149T (T49M), C189T (SYNONYMOUS), A285G (SYNONYMOUS), C428T (P142L), A563G (K187R), A605G (N201S), A608T (K202M), A648G (SYNONYMOUS), T669C (SYNONYMOUS), A734T (E244V), C1056T (SYNONYMOUS), T1128C (SYNONYMOUS), T1318C (SYNONYMOUS), T1326A (SYNONYMOUS), A1339G (I446V), A1360G (I453V), T1392C (SYNONYMOUS), A1397G (H465R), T1401C (SYNONYMOUS), T1411G (NOSTOP)
R2-13 : M_NT = 29, M_NS = 17 : A12G (SYNONYMOUS), T81C (SYNONYMOUS), A108G (SYNONYMOUS), T138C (SYNONYMOUS), T157A (L52I), A178G (K59E), A267G (SYNONYMOUS), A287G (N95S), C353T (A117V), T374C (V124A), G375A (SYNONYMOUS), T516C (SYNONYMOUS), A602T (E200V), A876T (SYNONYMOUS), A900T (SYNONYMOUS), A921C (K306N), T944C (V314A), A1096G (T365A), T1115C (V371A), A1252G (M417V), A1260G (SYNONYMOUS), A1262G (H420R), A1360G (I453V), T1368A (SYNONYMOUS), T1376C (I458T), T1381A (S460T), A1397G (H465R), A1400G (H466R), T1401C (SYNONYMOUS)
R2-14 : M_NT = 32, M_NS = 16 : T9C (SYNONYMOUS), A118G (I39V), C134T (A44V), T157A (L52I), T171C (SYNONYMOUS), T198C (SYNONYMOUS), T204C (SYNONYMOUS), A267T (SYNONYMOUS), G276A (SYNONYMOUS), T289C (W96R), C353T (A117V), T374C (V124A), A422C (E140A), A555G (SYNONYMOUS), T699C (SYNONYMOUS), A855T (SYNONYMOUS), A869G (K289R), A882C (E293D), A888G (SYNONYMOUS), T909A (SYNONYMOUS), A912G (SYNONYMOUS), A919T (NONSENSE), A921C (K306N), T1026A (SYNONYMOUS), T1038C (SYNONYMOUS), A1150C (S383R), T1326A (SYNONYMOUS), A1360G (I453V), A1394G (H464R), A1397G (H465R), T1401C (SYNONYMOUS), T1411A (NOSTOP)
R2-15 : M_NT = 30, M_NS = 14 : T157A (L52I), C197A (S65Y), T198C (SYNONYMOUS), A216G (SYNONYMOUS), T289C (W96R), T327C (SYNONYMOUS), C353T (A117V), T374C (V124A), C428T (P142L), A441G (SYNONYMOUS), A735T (E244D), A855G (SYNONYMOUS), A888G (SYNONYMOUS), A921C (K306N), G969A (SYNONYMOUS), A1099G (I366V), T1128A (SYNONYMOUS), A1131G (SYNONYMOUS), A1191T (SYNONYMOUS), T1209C (SYNONYMOUS), C1218T (SYNONYMOUS), T1250C (M416T), A1260G (SYNONYMOUS), A1305G (SYNONYMOUS), A1344G (SYNONYMOUS), A1360G (I453V), A1390C (T463P), T1395A (H464Q), A1397G (H465R), T1401C (SYNONYMOUS)
R2-16 : M_NT = 20, M_NS = 9 : T35A (F11Y), A69T (SYNONYMOUS), A95G (K31R), T105G (D34E), T157A (L52I), T198C (SYNONYMOUS), A249G (SYNONYMOUS), T289C (W96R), G354A (SYNONYMOUS), T489C (SYNONYMOUS), C593T (A197V), A920G (K306R), T955C (SYNONYMOUS), A1008T (SYNONYMOUS), A1035T (E344D), A1062T (SYNONYMOUS), A1145G (N381S), T1326C (SYNONYMOUS), T1335C (SYNONYMOUS), G1353A (SYNONYMOUS)
R2-17 : M_NT = 31, M_NS = 13 : T35A (F11Y), A95G (K31R), T105G (D34E), T157A (L52I), T198C (SYNONYMOUS), A249G (SYNONYMOUS), T289C (W96R), G354A (SYNONYMOUS), T489C (SYNONYMOUS), T594C (SYNONYMOUS), T819G (SYNONYMOUS), A851G (N283S), A920G (K306R), A924G (SYNONYMOUS), A929T (K309I), T987C (SYNONYMOUS), T1038C (SYNONYMOUS), A1095T (K364N), A1242T (SYNONYMOUS), T1248A (SYNONYMOUS), A1252T (M417L), G1296A (SYNONYMOUS), A1308G (SYNONYMOUS), T1326C (SYNONYMOUS), A1347G (SYNONYMOUS), insA1361 (FRAMESHIFT), T1386C (SYNONYMOUS), A1390G (T463A), C1408T (NONSENSE), T1410A (NONSENSE*), A1412G (SYNONYMOUS)
R2-18 : M_NT = 25, M_NS = 14 : T157A (L52I), G168T (Q55H), T198C (SYNONYMOUS), A216G (SYNONYMOUS), T289C (W96R), T327C (SYNONYMOUS), C353T (A117V), T374C (V124A), C428T (P142L), A441G (SYNONYMOUS), A691G (S230G), A888G (SYNONYMOUS), T909A (SYNONYMOUS), A921C (K306N), T950C (M316T), A963G (SYNONYMOUS), A1011G (SYNONYMOUS), A1094C (K364T), T1203C (SYNONYMOUS), A1252G (M417V), A1260G (SYNONYMOUS), A1360G (I453V), T1381A (S460T), A1397G (H465R), T1401C (SYNONYMOUS)
R2-19 : M_NT = 29, M_NS = 18 : A12G (SYNONYMOUS), A108G (SYNONYMOUS), T138C (SYNONYMOUS), T157A (L52I), A178G (K59E), A267G (SYNONYMOUS), A287G (N95S), C353T (A117V), T374C (V124A), G375A (SYNONYMOUS), T516C (SYNONYMOUS), A602T (E200V), A743G (E247G), A876T (SYNONYMOUS), A900T (SYNONYMOUS), A921C (K306N), T944C (V314A), A1096G (T365A), T1115C (V371A), A1252G (M417V), A1260G (SYNONYMOUS), A1262G (H420R), A1360G (I453V), T1368A (SYNONYMOUS), T1376C (I458T), T1381A (S460T), A1397G (H465R), A1400G (H466R), T1401C (SYNONYMOUS)
R2-20 : M_NT = 23, M_NS = 13 : T17C (M5T), T157A (L52I), A159T (L52I*), T198C (SYNONYMOUS), A222G (SYNONYMOUS), T289C (W96R), T327C (SYNONYMOUS), C353T (A117V), T374C (V124A), A691G (S230G), G738A (SYNONYMOUS), A888G (SYNONYMOUS), T909A (SYNONYMOUS), A921C (K306N), T950C (M316T), A963G (SYNONYMOUS), A1094C (K364T), A1252G (M417V), A1260G (SYNONYMOUS), A1360G (I453V), T1381G (S460A), A1397G (H465R), T1401C (SYNONYMOUS)
R2-21 : M_NT = 23, M_NS = 14 : A114T (SYNONYMOUS), A287G (N95S), T417A (H138Q), A439T (T146S), A441T (SYNONYMOUS), G676T (A225S), T696C (SYNONYMOUS), A735G (SYNONYMOUS), A891T (SYNONYMOUS), G892A (V297I), A920G (K306R), A924G (SYNONYMOUS), A1072G (I357V), A1094C (K364T), T1152C (SYNONYMOUS), A1234G (T411A), A1260G (SYNONYMOUS), A1300G (I433V), A1360G (I453V), T1381A (S460T), A1390T (T463S), A1397G (H465R), T1401C (SYNONYMOUS)
R2-22 : M_NT = 27, M_NS = 13 : G33A (SYNONYMOUS), T36C (SYNONYMOUS), A75G (SYNONYMOUS), A107T (E35V), T110C (L36S), C149T (T49M), C189T (SYNONYMOUS), A285G (SYNONYMOUS), T327A (S108R), C428T (P142L), A563G (K187R), A605G (N201S), A608T (K202M), A648G (SYNONYMOUS), T669C (SYNONYMOUS), A789G (SYNONYMOUS), C1056T (SYNONYMOUS), A1119G (SYNONYMOUS), T1128C (SYNONYMOUS), C1255G (L418V), T1326A (SYNONYMOUS), A1339G (I446V), A1360G (I453V), T1392C (SYNONYMOUS), A1397G (H465R), T1401C (SYNONYMOUS), T1411G (NOSTOP)
R2-23 : M_NT = 25, M_NS = 7 : T81C (SYNONYMOUS), T105G (D34E), T157A (L52I), A174G (SYNONYMOUS), A180G (SYNONYMOUS), C189T (SYNONYMOUS), T289C (W96R), A500G (Y166C), C527T (T175I), A723G (SYNONYMOUS), A732G (SYNONYMOUS), A810T (SYNONYMOUS), G834A (SYNONYMOUS), T858C (SYNONYMOUS), A891T (SYNONYMOUS), A924G (SYNONYMOUS), T990C (SYNONYMOUS), A1095T (K364N), A1131T (SYNONYMOUS), T1302C (SYNONYMOUS), T1326C (SYNONYMOUS), A1347G (SYNONYMOUS), A1383T (SYNONYMOUS), T1386C (SYNONYMOUS), A1390G (T463A)
